# Supplementary material for: Development and Validation of a Short Measure of Emotional, Physical, and Behavioral Markers of Eustress and Distress (MEDS)
Source: Healthcare (Basel). 2022 Feb 10;10(2):339. doi: 10.3390/healthcare10020339 (PMC8872528; doi:10.3390/healthcare10020339)
Supplement: Supplementary file 1 [file healthcare-10-00339-s001.zip]

Archive with 1 entries (1 files):
- healthcare-1574390-supplementary.pdf
